# Supplementary material for: Differential Expression of the Apolipoprotein AI Gene in Spotnape Ponyfish (Nuchequula nuchalis) Inhabiting Different Salinity Ranges at the Top of the Estuary and in the Deep-Bay Area of Gwangyang Bay, South Korea
Source: Int J Environ Res Public Health. 2021 Oct 19;18(20):10960. doi: 10.3390/ijerph182010960 (PMC8536079; doi:10.3390/ijerph182010960)
Supplement: Supplementary file 1 [file ijerph-18-10960-s001.zip]

Archive with 1 entries (1 files):
- ijerph-1366850-supplementary.pdf
